# Supplementary material for: Overexpression of the Panax ginseng CYP703 Alters Cutin Composition of Reproductive Tissues in Arabidopsis
Source: Plants (Basel). 2022 Jan 30;11(3):383. doi: 10.3390/plants11030383 (PMC8839735; doi:10.3390/plants11030383)
Supplement: Supplementary file 1 [file plants-11-00383-s001.zip]

Archive with 1 entries (1 files):
- plants-1547635-supplementary.pdf
